# Supplementary material for: Cryopreserved Human Otic Neuronal Spheroids Self‐assemble for Functional Connectivity Analysis and Long‐term Ototoxicity Evaluation
Source: Adv Sci (Weinh). 2025 Nov 21;13(7):e05663. doi: 10.1002/advs.202505663 (PMC12866767; doi:10.1002/advs.202505663)
Supplement: Supplementary file 2 — Supplemental Data [file ADVS-13-e05663-s002.zip]

Archive with 243 entries (227 files):
- advs72932-sup-0001-Data/
- advs72932-sup-0001-Data/fig1/
- advs72932-sup-0001-Data/fig1/fig1-bipolar.tif
- advs72932-sup-0001-Data/fig1/fig1b-cryo-six4-dapi.tif
- advs72932-sup-0001-Data/fig1/fig1b-cryo-sox2-p75.jpg
- advs72932-sup-0001-Data/fig1/fig1b-fresh-six4-dapi.tif
- advs72932-sup-0001-Data/fig1/fig1b-fresh-sox2-p75-dapi.tif
- advs72932-sup-0001-Data/fig1/fig1b-PPE-ECAD-dapi.tif
- advs72932-sup-0001-Data/fig1/fig1c-div15-foxg1-dapi.jpg
- advs72932-sup-0001-Data/fig1/fig1c-div15-gata3-dapi.jpg
- advs72932-sup-0001-Data/fig1/fig1c-div15-nestin.jpg
- advs72932-sup-0001-Data/fig1/fig1c-div15-pax8.jpg
- advs72932-sup-0001-Data/fig1/fig1c-div15-sox2-pax8-dapi.jpg
- advs72932-sup-0001-Data/fig1/fig1c-div15-sox2.jpg
- advs72932-sup-0001-Data/fig1/fig1c-div9-foxg1-dapi.jpg
- advs72932-sup-0001-Data/fig1/fig1c-div9-gata3-dapi.jpg
- advs72932-sup-0001-Data/fig1/fig1c-div9-nestin.jpg
- advs72932-sup-0001-Data/fig1/fig1c-div9-pax8.jpg
- advs72932-sup-0001-Data/fig1/fig1c-div9-sox2-pax8-nestin-dapi.jpg
- advs72932-sup-0001-Data/fig1/fig1c-div9-sox2.jpg
- advs72932-sup-0001-Data/fig1/fig1d-div18-tuj1-dapi.jpg
- advs72932-sup-0001-Data/fig1/fig1d-div18-tuj1.jpg
- advs72932-sup-0001-Data/fig1/fig1d-div25-tuj1-dapi.jpg
- advs72932-sup-0001-Data/fig1/fig1d-div25-tuj1.jpg
- advs72932-sup-0001-Data/fig1/fig1e-calb2-tuj1.jpg
- advs72932-sup-0001-Data/fig1/fig1e-calb2.jpg
- advs72932-sup-0001-Data/fig1/fig1e-tuj1-map2.jpg
- advs72932-sup-0001-Data/fig1/fig1e-vglut1-tuj1.jpg
- advs72932-sup-0001-Data/fig1/fig1e-vglut1.jpg
- advs72932-sup-0001-Data/fig1/fig1f-kcnq4-map2.jpg
- advs72932-sup-0001-Data/fig1/fig1f-nav1.3syp.jpg
- advs72932-sup-0001-Data/fig1/fig1f-vglut1-map2.jpg
- advs72932-sup-0001-Data/fig1/fig1g-gcamp.jpg
- advs72932-sup-0001-Data/fig1/fig1g-phase.jpg
- advs72932-sup-0001-Data/fig3/
- advs72932-sup-0001-Data/fig3/fig3a-div100.jpg
- advs72932-sup-0001-Data/fig3/fig3a-div25.jpg
- advs72932-sup-0001-Data/fig4/
- advs72932-sup-0001-Data/fig4/fig4b-day0.jpg
- advs72932-sup-0001-Data/fig4/fig4b-day7.jpg
- advs72932-sup-0001-Data/fig4/fig4c-neurite tip-tuj1.jpg
- advs72932-sup-0001-Data/fig4/fig4c-tuj1-hoe.tif
- advs72932-sup-0001-Data/fig4/fig4d-map2.jpg
- advs72932-sup-0001-Data/fig4/fig4d-merge.jpg
- advs72932-sup-0001-Data/fig4/fig4d-SYP.jpg
- advs72932-sup-0001-Data/fig4/fig4d-tip-syp-map2.jpg
- advs72932-sup-0001-Data/fig4/fig4e-day0.jpg
- advs72932-sup-0001-Data/fig4/fig4e-day7.jpg
- advs72932-sup-0001-Data/fig4/fig4f-day1-left.jpg
- advs72932-sup-0001-Data/fig4/fig4f-day1-neurite.jpg
- advs72932-sup-0001-Data/fig4/fig4f-day3-left.jpg
- advs72932-sup-0001-Data/fig4/fig4f-day3-neurite.jpg
- advs72932-sup-0001-Data/fig4/fig4f-day5jpg.jpg
- advs72932-sup-0001-Data/fig4/fig4f-day7-left.jpg
- advs72932-sup-0001-Data/fig4/fig4f-day7-neurite.jpg
- advs72932-sup-0001-Data/fig4/fig4h.jpg
- advs72932-sup-0001-Data/fig5/
- advs72932-sup-0001-Data/fig5/Fig 5a-mBM.jpg
- advs72932-sup-0001-Data/fig5/Fig 5b-human nuclear.jpg
- advs72932-sup-0001-Data/fig5/Fig 5b-Map2.jpg
- advs72932-sup-0001-Data/fig5/Fig 5b-myo7a.jpg
- advs72932-sup-0001-Data/fig5/Fig 5d-otic spheroid.jpg
- advs72932-sup-0001-Data/fig5/Fig5b-merge.jpg
- advs72932-sup-0001-Data/fig5/Fig5d-hCO.jpg
- advs72932-sup-0001-Data/fig5/Fig5e-BF.jpg
- advs72932-sup-0001-Data/fig5/Fig5e-Fluo.jpg
- advs72932-sup-0001-Data/fig5/Fig5f-21days after fusion-1.jpg
- advs72932-sup-0001-Data/fig5/Fig5f-21days after fusion-100.jpg
- advs72932-sup-0001-Data/fig5/Fig5f-42days after fusion--100.jpg
- advs72932-sup-0001-Data/fig5/Fig5f-42days after fusion-1.jpg
- advs72932-sup-0001-Data/fig6/
- advs72932-sup-0001-Data/fig6/fig6a.jpg
- advs72932-sup-0001-Data/fig6/fig6b-left-0h.jpg
- advs72932-sup-0001-Data/fig6/fig6b-left-12h.jpg
- advs72932-sup-0001-Data/fig6/fig6b-left-4h.jpg
- advs72932-sup-0001-Data/fig6/fig6b-left-8h.jpg
- advs72932-sup-0001-Data/fig6/fig6b-tohco-0h.jpg
- advs72932-sup-0001-Data/fig6/fig6b-tohco-12h.jpg
- advs72932-sup-0001-Data/fig6/fig6b-tohco-4h.jpg
- advs72932-sup-0001-Data/fig6/fig6b-tohco-8h.jpg
- advs72932-sup-0001-Data/fig6/fig6c.jpg
- advs72932-sup-0001-Data/fig6/fig6g-left.jpg
- advs72932-sup-0001-Data/fig6/fig6g-neurite-down.jpg
- advs72932-sup-0001-Data/fig6/fig6g-neurite-up.jpg
- advs72932-sup-0001-Data/fig6/fig6h-control-map2.jpg
- advs72932-sup-0001-Data/fig6/fig6h-control-merge.jpg
- advs72932-sup-0001-Data/fig6/fig6h-control-sema6d.jpg
- advs72932-sup-0001-Data/fig6/fig6h-sirna-map2.jpg
- advs72932-sup-0001-Data/fig6/fig6h-sirna-merge.jpg
- advs72932-sup-0001-Data/fig6/fig6h-sirna-sema6d.jpg
- advs72932-sup-0001-Data/fig6/fig6i-control.jpg
- advs72932-sup-0001-Data/fig6/fig6i-sirna.jpg
- advs72932-sup-0001-Data/fig7/
- advs72932-sup-0001-Data/fig7/Fig7b-10uM cisplatin-CC3+DAPI.jpg
- advs72932-sup-0001-Data/fig7/Fig7b-10uM cisplatin-CC3.jpg
- advs72932-sup-0001-Data/fig7/Fig7b-50uM cisplatin-CC3+DAPI.jpg
- advs72932-sup-0001-Data/fig7/Fig7b-50uM cisplatin-CC3.jpg
- advs72932-sup-0001-Data/fig7/Fig7b-control-CC3+DAPI.jpg
- advs72932-sup-0001-Data/fig7/Fig7b-control-CC3.jpg
- advs72932-sup-0001-Data/fig7/Fig7c-10uM cisplatin.jpg
- advs72932-sup-0001-Data/fig7/Fig7c-50uM cisplatin.jpg
- advs72932-sup-0001-Data/fig7/Fig7c-control.jpg
- advs72932-sup-0001-Data/fig7/Fig7h-10uM cisplatin.jpg
- advs72932-sup-0001-Data/fig7/Fig7h-50uM cisplatin.jpg
- advs72932-sup-0001-Data/fig7/Fig7h-control.jpg
- advs72932-sup-0001-Data/fig7/Fig7i-10uM cisplatin-SYP+TUJ1.jpg
- advs72932-sup-0001-Data/fig7/Fig7i-10uM cisplatin-SYP.jpg
- advs72932-sup-0001-Data/fig7/Fig7i-10uM cisplatin-TUJ1.jpg
- advs72932-sup-0001-Data/fig7/Fig7i-50uM cisplatin-SYP+TUJ1.jpg
- advs72932-sup-0001-Data/fig7/Fig7i-50uM cisplatin-SYP.jpg
- advs72932-sup-0001-Data/fig7/Fig7i-50uM cisplatin-TUJ1.jpg
- advs72932-sup-0001-Data/fig7/Fig7i-control-SYP+TUJ1.jpg
- advs72932-sup-0001-Data/fig7/Fig7i-control-SYP.jpg
- advs72932-sup-0001-Data/fig7/Fig7i-control-TUJ1.jpg
- advs72932-sup-0001-Data/fig9/
- advs72932-sup-0001-Data/fig9/Fig9b-12weeks.jpg
- advs72932-sup-0001-Data/fig9/Fig9b-1weeks.jpg
- advs72932-sup-0001-Data/fig9/Fig9b-2 weeks.jpg
- advs72932-sup-0001-Data/fig9/Fig9b-4weeks.jpg
- advs72932-sup-0001-Data/fig9/Fig9b-8 weeks.jpg
- advs72932-sup-0001-Data/fig9/Fig9b-day0.jpg
- advs72932-sup-0001-Data/figs1/
- advs72932-sup-0001-Data/figs1/Fig S1b-H1-NANOG+SSEA4+DAPI.jpg
- advs72932-sup-0001-Data/figs1/Fig S1b-H1-NANOG.jpg
- advs72932-sup-0001-Data/figs1/Fig S1b-H1-OCT4.jpg
- advs72932-sup-0001-Data/figs1/Fig S1b-H1-SOX2+OCT4+DAPI.jpg
- advs72932-sup-0001-Data/figs1/Fig S1b-H1-SOX2.jpg
- advs72932-sup-0001-Data/figs1/Fig S1b-H1-SSEA4.jpg
- advs72932-sup-0001-Data/figs1/Fig S1b-H1BF.jpg
- advs72932-sup-0001-Data/figs1/Fig S1b-H9-BF.jpg
- advs72932-sup-0001-Data/figs1/Fig S1b-H9-NANOG+SSEA4+DAPI.jpg
- advs72932-sup-0001-Data/figs1/Fig S1b-H9-NANOG.jpg
- advs72932-sup-0001-Data/figs1/Fig S1b-H9-OCT4.jpg
- advs72932-sup-0001-Data/figs1/Fig S1b-H9-SOX2+OCT4+DAPI.jpg
- advs72932-sup-0001-Data/figs1/Fig S1b-H9-SOX2.jpg
- advs72932-sup-0001-Data/figs1/Fig S1b-H9-SSEA4.jpg
- advs72932-sup-0001-Data/figs1/Fig S1c-Div100.jpg
- advs72932-sup-0001-Data/figs1/Fig S1c-Div15.jpg
- advs72932-sup-0001-Data/figs1/Fig S1c-Div150.jpg
- advs72932-sup-0001-Data/figs1/Fig S1c-Div18.jpg
- advs72932-sup-0001-Data/figs1/Fig S1c-Div25.jpg
- advs72932-sup-0001-Data/figs1/Fig S1c-Div30.jpg
- advs72932-sup-0001-Data/figs1/Fig S1c-Div4.jpg
- advs72932-sup-0001-Data/figs1/Fig S1c-Div40.jpg
- advs72932-sup-0001-Data/figs1/Fig S1c-Div7.jpg
- advs72932-sup-0001-Data/figs1/Fig S1c-Div9.jpg
- advs72932-sup-0001-Data/figs10/
- advs72932-sup-0001-Data/figs10/Fig S10a-nonPPE.jpg
- advs72932-sup-0001-Data/figs10/Fig S10a-PPE.jpg
- advs72932-sup-0001-Data/figs2/
- advs72932-sup-0001-Data/figs2/Fig S2a-JAG1-SOX1-TRA-HOE.jpg
- advs72932-sup-0001-Data/figs2/Fig S2a-JAG1.jpg
- advs72932-sup-0001-Data/figs2/Fig S2a-merge.jpg
- advs72932-sup-0001-Data/figs2/Fig S2a-NESTIN.jpg
- advs72932-sup-0001-Data/figs2/Fig S2a-PAX8.jpg
- advs72932-sup-0001-Data/figs2/Fig S2a-SOX1.jpg
- advs72932-sup-0001-Data/figs2/Fig S2a-SOX2.jpg
- advs72932-sup-0001-Data/figs2/Fig S2a-TRA-1-60.jpg
- advs72932-sup-0001-Data/figs2/Fig S2b-Cryopreserved-PAX2+SOX2+DAPI.jpg
- advs72932-sup-0001-Data/figs2/Fig S2b-Cryopreserved-PAX2.jpg
- advs72932-sup-0001-Data/figs2/Fig S2b-fresh-PAX2+SOX2+DAPI.jpg
- advs72932-sup-0001-Data/figs2/Fig S2b-fresh-PAX2.jpg
- advs72932-sup-0001-Data/figs2/Fig S2c-Cryopreserved-POU4F1+DAPI.jpg
- advs72932-sup-0001-Data/figs2/Fig S2c-Cryopreserved-PROX1+DAPI.jpg
- advs72932-sup-0001-Data/figs2/Fig S2c-fresh-NEUROD1+DAPI.jpg
- advs72932-sup-0001-Data/figs2/Fig S2c-fresh-POU4F1+DAPI.jpg
- advs72932-sup-0001-Data/figs2/Fig S2c-fresh-PROX1+DAPI.jpg
- advs72932-sup-0001-Data/figs2/Fig S2c-neurod1-cryo.jpg
- advs72932-sup-0001-Data/figs2/Fig s2e-fresh-s100.jpg
- advs72932-sup-0001-Data/figs2/Fig S2e-S100-dapi.jpg
- advs72932-sup-0001-Data/figs2/Fig S2e-S100.jpg
- advs72932-sup-0001-Data/figs2/fig S2e-s100bdapi.jpg
- advs72932-sup-0001-Data/figs2/Fig S2f-fresh.jpg
- advs72932-sup-0001-Data/figs2/Fig S2g-cryo.jpg
- advs72932-sup-0001-Data/figs2/Fig S2g-fresh.jpg
- advs72932-sup-0001-Data/figs2/Fig S2h-P75NTR.jpg
- advs72932-sup-0001-Data/figs2/Fig S2h-SIX4-DAPI.jpg
- advs72932-sup-0001-Data/figs2/Fig S2h-SOX2.jpg
- advs72932-sup-0001-Data/figs2/Fig S2h-SOX2P75NTRDAPI.jpg
- advs72932-sup-0001-Data/figs2/Fig S2i.jpg
- advs72932-sup-0001-Data/figs4/
- advs72932-sup-0001-Data/figs4/figs4c.jpg
- advs72932-sup-0001-Data/figs4/figs4e.jpg
- advs72932-sup-0001-Data/figs5/
- advs72932-sup-0001-Data/figs5/Fig S5a-SOX2+TUJ1+DAPI magnification.jpg
- advs72932-sup-0001-Data/figs5/Fig S5a-SOX2+TUJ1+DAPI.jpg
- advs72932-sup-0001-Data/figs5/Fig S5a-TBR1+MAP2+Hoechst.jpg
- advs72932-sup-0001-Data/figs5/Fig S5b.jpg
- advs72932-sup-0001-Data/figs6/
- advs72932-sup-0001-Data/figs6/FigS6a-Cis100uM-CC3+DAPI.tif
- advs72932-sup-0001-Data/figs6/FigS6a-Cis100uM-CC3+TUJ1.tif
- advs72932-sup-0001-Data/figs6/FigS6a-Cis100uM-CC3.tif
- advs72932-sup-0001-Data/figs6/FigS6a-cis10uM-CC3+DAPI.tif
- advs72932-sup-0001-Data/figs6/FigS6a-cis10uM-CC3+TUJ1.tif
- advs72932-sup-0001-Data/figs6/FigS6a-cis10uM-CC3.tif
- advs72932-sup-0001-Data/figs6/FigS6a-Cis50uM-CC3+DAPI.tif
- advs72932-sup-0001-Data/figs6/FigS6a-Cis50uM-CC3+TUJ1.tif
- advs72932-sup-0001-Data/figs6/FigS6a-Cis50uM-CC3.tif
- advs72932-sup-0001-Data/figs6/FigS6a-Control-CC3+DAPI.tif
- advs72932-sup-0001-Data/figs6/FigS6a-Control-CC3+TUJ1.tif
- advs72932-sup-0001-Data/figs6/FigS6a-Control-CC3.tif
- advs72932-sup-0001-Data/figs6/FigS6a-Neo16mM-CC3+DAPI.tif
- advs72932-sup-0001-Data/figs6/FigS6a-Neo16mM-CC3+TUJ1.tif
- advs72932-sup-0001-Data/figs6/FigS6a-Neo16mM-CC3.tif
- advs72932-sup-0001-Data/figs6/FigS6a-Neo1mM-CC3+DAPI.tif
- advs72932-sup-0001-Data/figs6/FigS6a-Neo1mM-CC3+TUJ1.tif
- advs72932-sup-0001-Data/figs6/FigS6a-Neo1mM-CC3.tif
- advs72932-sup-0001-Data/figs6/FigS6a-Neo8mM-CC3+DAPI.tif
- advs72932-sup-0001-Data/figs6/FigS6a-Neo8mM-CC3+TUJ1.tif
- advs72932-sup-0001-Data/figs6/FigS6a-Neo8mM-CC3.tif
- advs72932-sup-0001-Data/figs6/FigS6b-cis100uM.tif
- advs72932-sup-0001-Data/figs6/FigS6b-cis10uM.tif
- advs72932-sup-0001-Data/figs6/FigS6b-cis50uM.tif
- advs72932-sup-0001-Data/figs6/FigS6b-control.tif
- advs72932-sup-0001-Data/figs6/FigS6b-Neo16mM.tif
- advs72932-sup-0001-Data/figs6/FigS6b-Neo1mM.tif
- advs72932-sup-0001-Data/figs6/FigS6b-Neo8mM.tif
- advs72932-sup-0001-Data/figs7/
- advs72932-sup-0001-Data/figs7/Fig S7a-10uM cisplatin-CC3+Hoechst.jpg
- advs72932-sup-0001-Data/figs7/Fig S7a-10uM cisplatin-TUJ1+Hoechst.jpg
- advs72932-sup-0001-Data/figs7/Fig S7a-50uM cisplatin-CC3+Hoechst.jpg
- advs72932-sup-0001-Data/figs7/Fig S7a-50uM cisplatin-TUJ1+Hoechst.jpg
- advs72932-sup-0001-Data/figs7/Fig S7a-control-CC3+Hoechst.jpg
- advs72932-sup-0001-Data/figs7/Fig S7a-control-TUJ1+Hoechst.jpg
- advs72932-sup-0001-Data/figs7/fig s7b-10cis-sts-cc3.jpg
- advs72932-sup-0001-Data/figs7/Fig S7b-10uM cisplatin+MIC-CC3+Hoechst.jpg
- advs72932-sup-0001-Data/figs7/Fig S7b-10uM cisplatin+MIC-TUJ1+Hoechst.jpg
- advs72932-sup-0001-Data/figs7/Fig S7b-10uM cisplatin+STS-TUJ1+Hoechst.jpg
- advs72932-sup-0001-Data/figs7/Fig S7b-1mM neomycin-CC3+Hoechst.jpg
- advs72932-sup-0001-Data/figs7/Fig S7b-1mM neomycin-TUJ1+Hoechst.jpg
- advs72932-sup-0001-Data/figs7/Fig S7b-8mM neomycin-CC3+Hoechst.jpg
- advs72932-sup-0001-Data/figs7/Fig S7b-8mM neomycin-TUJ1+Hoechst.jpg
- advs72932-sup-0001-Data/figs7/Fig S7c-10uM cisplatin-CC3+Hoechst.jpg
- advs72932-sup-0001-Data/figs7/Fig S7c-10uM cisplatin-TUJ1+Hoechst.jpg
- advs72932-sup-0001-Data/figs7/fig s7c-50 μMcis -.jpg
- advs72932-sup-0001-Data/figs7/Fig S7c-50uM cisplatin-CC3+Hoechst.jpg
- advs72932-sup-0001-Data/figs7/Fig S7c-control-CC3+Hoechst.jpg
- advs72932-sup-0001-Data/figs7/Fig S7c-control-TUJ1+Hoechst.jpg
- advs72932-sup-0001-Data/figs9/
- advs72932-sup-0001-Data/figs9/Fig S9a-12 weeks.jpg
- advs72932-sup-0001-Data/figs9/Fig S9a-4 weeks.jpg
- advs72932-sup-0001-Data/figs9/Fig S9a-8 weeks.jpg
- advs72932-sup-0001-Data/Supporting information-Rawdata-MEA.xlsx
